# Supplementary material for: Peripheral brain-derived neurotrophic factor (BDNF) and salivary cortisol levels in college students with different levels of academic stress. Study protocol
Source: PLoS One. 2023 Feb 22;18(2):e0282007. doi: 10.1371/journal.pone.0282007 (PMC9946253; doi:10.1371/journal.pone.0282007)
Supplement: S1 File — (ZIP) [file pone.0282007.s001.zip]

Archive with 10 entries (9 files):
- Annex/
- __MACOSX/._Annex
- Annex/Annex 2.pdf
- __MACOSX/Annex/._Annex 2.pdf
- Annex/Annex 3.pdf
- __MACOSX/Annex/._Annex 3.pdf
- Annex/Annex 1.pdf
- __MACOSX/Annex/._Annex 1.pdf
- Annex/.DS_Store
- __MACOSX/Annex/._.DS_Store
